# Supplementary material for: Simultaneous Droplet Generation with In-Series Droplet T-Junctions Induced by Gravity-Induced Flow
Source: Micromachines (Basel). 2021 Oct 4;12(10):1211. doi: 10.3390/mi12101211 (PMC8540845; doi:10.3390/mi12101211)
Supplement: Supplementary file 1 [file micromachines-12-01211-s001.zip]

Archive with 3 entries (2 files):
- micromachines-1392478-supplementary materials/micromachines-1392478-Supplementary.zip/
- micromachines-1392478-supplementary materials/micromachines-1392478-Supplementary.zip/micromachines-1392478-supple-proof done.pdf
- micromachines-1392478-supplementary materials/micromachines-1392478-Supplementary.zip/Video S1.mpg
